# Supplementary material for: Genomic Variation and GWAS Analysis for Salt Tolerance Discovered in Egyptian Rice Germplasm
Source: Plants (Basel). 2026 Jan 1;15(1):128. doi: 10.3390/plants15010128 (PMC12787332; doi:10.3390/plants15010128)
Supplement: Supplementary file 1 [file plants-15-00128-s001.zip]

Archive with 1 entries (1 files):
- plants-3993061-supplementary.xlsx
