# Supplementary material for: Genomic Variation and GWAS Analysis for Salt Tolerance Discovered in Egyptian Rice Germplasm
Source: Plants (Basel). 2026 Jan 1;15(1):128. doi: 10.3390/plants15010128 (PMC12787332; doi:10.3390/plants15010128)
Supplement: Supplementary file 1 [file plants-15-00128-s001.zip › plants-3993061-supplementary.xlsx]

## Sheet: Supplementary Table S1.
Supplementary Table S1. List of evaluated salt tolerance scores for the 56 rice accessions.
BE1	5
BE2	5
BE3	9
BE4	7
BE5	5
BE6	7
BE7	5
BE8	7
BE9	7
BE10	5
BE11	5
BE12	3
BE13	5
BE14	5
BE15	5
BE16	5
BE17	5
BE18	3
BE19	7
BE20	9
BE21	5
BE22	7
BE23	7
BE24	7
BE25	7
BE26	5
BE27	5
BE28	9
BE29	3
BE30	5
BE31	3
BE32	5
BE33	7
BE34	7
BE35	7
BE36	9
BE37	9
BE38	1
BE39	1
BE40	7
BE41	3
BE42	3
BE43	9
BE44	5
BE45	9
BE46	3
BE47	3
BE48	5
BE49	1
BE50	1
BE51	1
BE52	3
BE53	3
BE54	9
BE55	5
BE56	5

## Sheet: Supplementary Table S2.
Supplementary Table S2. Summary of significant loci associated with salt tolerance identified in the GWAS.
258_SNP site	Chr.	Pos.	P-value	Candidate gene	Gene symbol	202_SNP site
Chr2-24220665	Chr2	24220665	6.47791e-06
Chr3-19058130	Chr3	19058130	1.54416e-14
Chr3-22637951	Chr3	22637951	8.45381e-06
Chr4-2541057	Chr4	2541057	2.65651e-07			Chr4-2636219
Chr4-3859999	Chr4	3859999	9.03255e-07
Chr4-13778017	Chr4	13778017	4.29848e-10
Chr4-33878921	Chr4	33878921	9.32286e-06	LOC_Os04g56580	OsIPK1
Chr5-8932502	Chr5	8932502	2.06414e-15
Chr5-28359286	Chr5	28359286	3.04903e-09	LOC_Os05g49700	OsRPH1；STG5
Chr6-1282554	Chr6	1282554	9.65082e-06
Chr6-1282557	Chr6	1282557	9.65082e-06
Chr6-8531931	Chr6	8531931	3.08719e-23
Chr6-23819154	Chr6	23819154	6.57412e-17
Chr8-16607342	Chr8	16607342	2.98572e-12			Chr8-16607342
Chr8-21310746	Chr8	21310746	7.28432e-06	LOC_Os08g33910	ONAC063
Chr9-5075014	Chr9	5075014	1.45552e-13
Chr12-6160605	Chr12	6160605	1.63219e-06
Chr12-13964795	Chr12	13964795	8.69184e-07
Chr12-26466263	Chr12	26466263	8.35124e-10

## Sheet: Supplementary Table S3.
Supplementary Table S3. Identification of the salt tolerance genes among the Top 5% differentiated Loci.
Num.	Gene	Gene Symbol	Gene Name
1	LOC_Os01g01420	OsCOIN; OsNCA1a	zinc finger protein
2	LOC_Os01g07120	OsDREB2A; OsERF040	AP2/EREBP transcription factor
3	LOC_Os01g09020	OsCBE1	cullin4-based E3 ubiquitin ligase1; substrate receptor of Cullin4-based E3 ubiquitin ligase complex
4	LOC_Os01g10840	OsGSK1; OsSK21	glycogen synthase kinase3/SHAGGY-like kinase 21; GSK3-like Kinase 1; glycogen synthase kinase 3 (GSK3)/SHAGGY-like kinase
5	LOC_Os01g24710	OsMBL1; OsSalT	jacalin-related Mannose-Binding Lectin; jacalin-like lectin domain-containing protein; salt-relative protein; salt response protein
6	LOC_Os01g27170	OsHAK3	potassium transporter
7	LOC_Os01g43230	OsTCL2	R3 MYB transcription factor; Oryza sativa TRICHOMELESS2
8	LOC_Os01g52500	Os-NADP-ME2; OscytME1	NADP-malic enzyme
9	LOC_Os01g55200	OsKAT1	potassium channel gene
10	LOC_Os01g64000	OsABI5; OREB1; OsbZIP10	bZIP transcription factor; ABRE binding factor
11	LOC_Os01g73770	OsDREB1F; RCBF2; OsCBF2	AP2/EREBP transcription factor; C-repeat-binding factor
12	LOC_Os01g73900	OsRH58	chloroplast DEAD-box RNA helicase
13	LOC_Os01g74020	OsLUX; OsPCL1; elh1	MYB family transcription factor; LUX ARRHYTHMO; circadian clock gene
14	LOC_Os02g02840	OsRacB	Rop small GTPase
15	LOC_Os02g02890	OsCYP2; LRT2	peptidyl-prolyl cis/trans isomerase; cyclophilin 2; lateral rootless 2
16	LOC_Os02g03040	OsRS33	serine/arginine splicing factor; serine/arginine (SR)-rich splicing factor; plant-specific SR protein
17	LOC_Os02g03410	OsCPK4	Calcium-Dependent Protein Kinase
18	LOC_Os02g03700	OsmiR168a	microRNA
19	LOC_Os02g04160	OsTEF1	transcription elongation factor
20	LOC_Os02g05310	OsSF3B1	spliceosomal component SF3B1; splicing factor 3B subunit 1; SF3B1 spliceosomal protein for resistance to splicing inhibitor
21	LOC_Os02g05480	OsMAPK33; OsMPK14; OsMPK3; OsMAPK14	mitogen-activated protein kinase
22	LOC_Os02g22130	OsGAP1	GTPase-activating protein
23	LOC_Os02g26430	OsWRKY42	WRKY transcription factor
24	LOC_Os02g26700	OsARP; OsCTP	vacuolar antiporter regulating protein; cation transport protein
25	LOC_Os02g47744	OsRL3	MYB-related transcription factor; RADIALIS-LIKE3; stay-green
26	LOC_Os02g53130	OsNR2; qCR2; OsNIA2	nitrate reductase gene ; nitrogen use efficiency
27	LOC_Os03g16900	OsGDI3	GDP dissociation inhibitor 3
28	LOC_Os03g16940	OsGLYI3	glyoxalase
29	LOC_Os03g17570	OsPRR73; OsCCT11	circadian clock-associated pseudo-response regulator 73; clock component
30	LOC_Os03g29760	OsHAP2E; OsNF-YA2	heme activator protein gene; nuclear factor Y subunit A; CCAAT-box-binding transcription factor
31	LOC_Os03g49990	OsSLR1; OsGAI; Slr1-d	slender rice 1; GRAS-domain protein; DELLA
32	LOC_Os03g53200	OsCML4	calmodulin-like protein 4
33	LOC_Os03g53500	OsSUV3	DNA and RNA helicase
34	LOC_Os03g61750	OsTRM13	2′-O-methyladenosine nucleoside modification gene; tRNA nucleoside methyltransferase
35	LOC_Os04g37600	OsMPT3;1	mitochondrial phosphate transporter
36	LOC_Os04g38720	OMTN2; OsNAC2; Ostil1	NAC (NAM-ATAF-CUC) transcription factor; NAC transcription factor; Oryza sativa tillering1
37	LOC_Os04g38870	OsGF14b; 14-3-3	G-box factor 14-3-3 homologs
38	LOC_Os04g51400	OsRMT1	RING E3 ligase; RING-H2 finger protein; microtubule-associated RING finger protein
39	LOC_Os04g51820	OsHKT1;1; OsHKT4	High-Affinity Potassium Transporter
40	LOC_Os05g12260	OsPYL/RCAR5; OsPYL5; OsPYL11	rice orthologue of the ABA receptor
41	LOC_Os05g51830	OsHDT1;HDT701	Histone Deacetylase;Histone H4 Deacetylase
42	LOC_Os06g03970	OsSIK1; OsER2	Receptor-like kinase; stress-induced protein kinase gene 1
43	LOC_Os06g05520	OsMKK1; OsMEK2	mitogen activated protein kinase kinase
44	LOC_Os06g06090	OsMAPK6; OsSIPK; DSG1;	Mitogen-Activated Protein gene; Bacterial Leaf Streak 1; long grain 6
45	LOC_Os06g09910	OsHAL3	flavin mononucleotide-binding protein; halotolerance protein
46	LOC_Os06g15330	OsCOL16; OsBBX17	B-box transcription factor; CONSTANS-like protein; CONSTANS (CO)-like gene
47	LOC_Os06g21360	OsNHX4	vacuolar Na+/H+ antiporter
48	LOC_Os06g21390	OsSIRP3; MKRN	salt-induced RING finger protein 3; makorin RING finger protein; RING E3 ligase
49	LOC_Os07g01770	OsSMCP1; OsC2DP58	small C2 domain protein; small protein with a single C2 domain, a Ca2+-dependent membrane-targeting domain
50	LOC_Os07g03710	OsPR1a; OsSCP	pathogenesis-related protein 1a
51	LOC_Os07g05010	OsPIL14; OsPIF14; OsbHLH104	phytochrome-interacting bHLH factors-LIKE
52	LOC_Os08g36500	OsNR1.2; OsNIA2; OsNR3	NADH-dependent nitrate reductase 1.2
53	LOC_Os08g39450	OsDOG; OsSAP11	A20/AN1 zinc-finger protein; zinc-finger containing stress-associated protein
54	LOC_Os08g39890	OsSPL14; IPA1;WFP	squamosa promoter binding protein-like 14; Ideal Plant Architectutre1
55	LOC_Os08g44400	OsGRX20	glutaredoxin
56	LOC_Os09g11450	OsNHX5; gpa6	vacuolar Na+/H+ antiporter; glutelin precursor accumulation6
57	LOC_Os12g21710	T20; MIT1; OsHTD12	tillering20; high tillering dwarf; high-tillering and dwarf 12; chloroplast ζ-carotene isomerase; 15-cis-ζ-carotene isomerase
58	LOC_Os12g35320	SDEL1; OsMSRFP	RING-finger ubiquitin E3 ligase
59	LOC_Os12g37840	OsBOR1	efflux boron transporter; boron efflux transporter
60	LOC_Os12g39400	ZFP252; RZF71	TFIIIA-type zinc finger protein gene
61	LOC_Os12g39630	OsSAPK9	Stress-Activated Protein Kinase; Sucrose Nonfermenting1–Related Protein Kinase; SNF1-related protein kinase; SnRK2 protein kinase
62	LOC_Os12g44360	OsSOS1; OsNHA1	plasma membrane Na+/H+ exchanger gene; Na+/H+ antiporter gene
